# Supplementary material for: The σ1 Receptor and the HINT1 Protein Control α2δ1 Binding to Glutamate NMDA Receptors: Implications in Neuropathic Pain
Source: Biomolecules. 2021 Nov 12;11(11):1681. doi: 10.3390/biom11111681 (PMC8615847; doi:10.3390/biom11111681)
Supplement: Supplementary file 1 [file biomolecules-11-01681-s001.zip]

Archive with 1 entries (1 files):
- biomolecules-1400999-supplementary.pdf
